# Supplementary material for: The Identification of SQS/SQE/OSC Gene Families in Regulating the Biosynthesis of Triterpenes in Potentilla anserina
Source: Molecules. 2023 Mar 20;28(6):2782. doi: 10.3390/molecules28062782 (PMC10051230; doi:10.3390/molecules28062782)
Supplement: Supplementary file 1 [file molecules-28-02782-s001.zip]

Archive with 2 entries (2 files):
- Supplementary Files/Supplementary Figure.docx
- Supplementary Files/Supplementary Tables.xlsx
